# Supplementary material for: Clinical and Pharmacogenetic Factors Associated with Response to JAK Inhibitors in Patients with Rheumatoid Arthritis: A Real-World Study of JAK1, JAK2, and JAK3 Gene Variants
Source: Pharmaceutics. 2026 Jul 11;18(7):846. doi: 10.3390/pharmaceutics18070846 (PMC13415438; doi:10.3390/pharmaceutics18070846)
Supplement: Supplementary file 1 [file pharmaceutics-18-00846-s001.zip]

Archive with 13 entries (13 files):
- Table S1. Genomic characteristics, minor allele frequencies and rationale for selection of the analyzed SNPs.pdf
- Table S12-S17.Haplotype frequency estimation EULAR response, LDA, Remission at 3 and 6 months Filgotinib.pdf
- Table S18-S23. Haplotype frequency estimation EULAR response, LDA, Remission at 3 and 6 months Tofacitinib.pdf
- Table S2. Clinical effectiveness of JAK inhibitors for RA bio-naive patients.pdf
- Table S24-S29. Haplotype frequency estimation EULAR response, LDA, Remission at 3 and 6 months Upadacitinib.pdf
- Table S3. Hardy Weinberg equilibrium.pdf
- Table S30-S35. Predictors of EULAR response, LDA and remission at 3 and 6 months in RA patients treated with tofacitinib (Bivariate analyisis).pdf
- Table S36-S41. Predictors of EULAR response LDA and remission at 3 and 6 months in RA patients treated with baricitinib (Bivariate analyisis).pdf
- Table S4. Minor allele frequency of SNPs.pdf
- Table S42-S47. Predictors of EULAR response, LDA and remission at 3 and 6 months in RA patients filgotinib (Bivariate analyisis).pdf
- Table S48-S53. Predictors of EULAR response LDA and remission at 3 and 6 months in RA patients treated with upadacitinib (Bivariate analyisis).pdf
- Table S5. Linkage desequilibrium.pdf
- Table S6-S11. Haplotype frequency estimation EULAR repsonse, LDA, remission at 3 and 6 months Baricitinib.pdf
